# Supplementary material for: Ginseng Sprouts Attenuate Mortality and Systemic Inflammation by Modulating TLR4/NF-κB Signaling in an LPS-Induced Mouse Model of Sepsis
Source: Int J Mol Sci. 2023 Jan 13;24(2):1583. doi: 10.3390/ijms24021583 (PMC9860726; doi:10.3390/ijms24021583)
Supplement: Supplementary file 1 [file ijms-24-01583-s001.zip]

Archive with 3 entries (3 files):
- Figure S1.png
- Figure S2.png
- Table S1.png
